# Supplementary material for: A Peptoid-Chelator Selective to Cu2+ That Can Extract Copper from Metallothionein-2 and Lead to the Production of ROS
Source: Antioxidants (Basel). 2023 Nov 22;12(12):2031. doi: 10.3390/antiox12122031 (PMC10741037; doi:10.3390/antiox12122031)
Supplement: Supplementary file 1 [file antioxidants-12-02031-s001.zip]

Archive with 1 entries (1 files):
- antioxidants-2688963-supplementary.pdf
